# Supplementary material for: Stromal induction of BRD4 phosphorylation Results in Chromatin Remodeling and BET inhibitor Resistance in Colorectal Cancer
Source: Nat Commun. 2021 Jul 21;12:4441. doi: 10.1038/s41467-021-24687-4 (PMC8295257; doi:10.1038/s41467-021-24687-4)
Supplement: Supplementary file 3 — Source data file [file 41467_2021_24687_MOESM3_ESM.xlsx]

## Sheet: Fig 1B
		Uncropped blots for panel 1B

## Sheet: Fig 1c
		Uncropped blots for panel 1C

## Sheet: Fig 1D
		Uncropped blots for panel 1D

## Sheet: Fig 1E
		Uncropped blots for panel 1E

## Sheet: Fig 1F
		Uncropped blots for panel 1F

## Sheet: Fig 2A
		Uncropped blots for panel 2A

## Sheet: Fig 2B
		Uncropped blots for panel 2B

## Sheet: Fig 2D
		Uncropped blots for panel 2D

## Sheet: Fig 2E
		Uncropped blots for panel 2A

## Sheet: Fig 2F
		Uncropped blots for panel 2F

[truncated: 45 more sheets: Fig 2G, Fig 2I, Fig 2J, Fig 2K, Fig 3C, Fig 3D, Fig 3E, Fig 3F, Fig 3G, Fig 3H and 3I, Fig 3J, Fig 4C, Fig 4D, Fig 4E, Fig 4F, Fig 6C, Fig 6D, Fig 6F, Fig 6G, Fig 6H …]
